# Supplementary material for: Oral Administration of Lipopolysaccharide Enhances Insulin Signaling-Related Factors in the KK/Ay Mouse Model of Type 2 Diabetes Mellitus
Source: Int J Mol Sci. 2023 Feb 27;24(5):4619. doi: 10.3390/ijms24054619 (PMC10003108; doi:10.3390/ijms24054619)
Supplement: Supplementary file 1 [file ijms-24-04619-s001.zip]

Archive with 1 entries (1 files):
- ijms-2220300-supplementary.pdf
